# Supplementary material for: Evaluation of Biochemical Serum Markers for the Diagnosis of Polycystic Ovary Syndrome (PCOS) in Obese Women in Kazakhstan: Is Anti-Müllerian Hormone a Potential Marker?
Source: Biomedicines. 2024 Oct 14;12(10):2333. doi: 10.3390/biomedicines12102333 (PMC11504444; doi:10.3390/biomedicines12102333)
Supplement: Supplementary file 1 [file biomedicines-12-02333-s001.zip]

Archive with 1 entries (1 files):
- biomedicines-3200265-supplementary.pdf
